# Supplementary material for: Trends in the ability of socioeconomic position to predict individual body mass index: an analysis of repeated cross-sectional data, 1991–2019
Source: BMC Med. 2023 Nov 13;21:434. doi: 10.1186/s12916-023-03103-2 (PMC10644438; doi:10.1186/s12916-023-03103-2)
Supplement: Supplementary file 2 — Additional file 2: Table S1. Distribution of Socioeconomic Position Measures and Covariates (Age and [Grouped] Sex) by Year. [file 12916_2023_3103_MOESM2_ESM.xlsx]

## Sheet: Table S1
Table S1: Distribution of Socioeconomic Position Measures and Covariates (Age and [Grouped] Sex) by Year.
Variable	Category	1991	1992	1993	1994	1995	1996	1997	1998	1999	2000	2001	2002	2003	2004	2005	2006	2007	2008	2009	2010	2011	2012	2013	2014	2015	2016	2017	2018	2019
Age	25-34	527	618	2677	2514	2447	2360	1316	2271	993	1051	1724	793	1523.6	763.9	858.7	1563.4	720.2	1649.4	507.1	896.2	917.1	848	962.1	879.9	895.6	841.7	863.8	864.6	842.8
		-0.291	-0.279	-0.28	-0.285	-0.287	-0.269	-0.276	-0.267	-0.248	-0.259	-0.231	-0.217	-0.244	-0.232	-0.226	-0.219	-0.215	-0.223	-0.226	-0.22	-0.226	-0.226	-0.237	-0.231	-0.245	-0.238	-0.246	-0.246	-0.243
	35-44	503	618	2545	2416	2353	2463	1297	2331	1158	1212	2200	1157	1823	1002.7	1110.4	2104.4	971.4	2081	624.7	1102.5	1080.3	982.5	1038.2	940.6	894.5	857.4	825.4	827.1	806.1
		-0.277	-0.279	-0.266	-0.274	-0.276	-0.28	-0.272	-0.274	-0.289	-0.299	-0.295	-0.316	-0.292	-0.304	-0.292	-0.295	-0.29	-0.281	-0.279	-0.271	-0.266	-0.261	-0.255	-0.247	-0.245	-0.242	-0.235	-0.236	-0.233
	45-54	402	528	2370	2110	2011	2279	1225	2222	1076	977	1966	894	1529.7	804.2	960.4	1778.7	868.9	1882.4	582.3	1096.2	1075.8	1046.1	1109.2	1080	999.9	978	961.4	954.7	897.7
		-0.222	-0.238	-0.248	-0.239	-0.236	-0.259	-0.257	-0.261	-0.268	-0.241	-0.263	-0.244	-0.245	-0.244	-0.253	-0.249	-0.26	-0.254	-0.26	-0.269	-0.265	-0.278	-0.273	-0.284	-0.274	-0.276	-0.274	-0.272	-0.259
	55-64	381	452	1964	1785	1706	1687	932	1692	782	817	1578	816	1360.8	724.2	867.6	1687.5	786.4	1790.2	527.8	978.1	985.8	883.4	957.5	905.6	860	864.9	862.4	862.6	917.4
		-0.21	-0.204	-0.206	-0.202	-0.2	-0.192	-0.195	-0.199	-0.195	-0.201	-0.211	-0.223	-0.218	-0.22	-0.228	-0.237	-0.235	-0.242	-0.235	-0.24	-0.243	-0.235	-0.235	-0.238	-0.236	-0.244	-0.245	-0.246	-0.265
Education	NVQ 4/5	213	243	1168	1102	1104	1278	758	1359	704	741	1407	715	1371.5	726.3	891.4	1763.3	830.3	1859.5	585.9	1113.8	1171.3	1168.2	1282.3	1278.6	1251.5	1226.7	1247	1267.9	1298.9
		-0.117	-0.11	-0.122	-0.125	-0.13	-0.145	-0.159	-0.16	-0.176	-0.183	-0.188	-0.195	-0.22	-0.22	-0.235	-0.247	-0.248	-0.251	-0.261	-0.273	-0.289	-0.311	-0.315	-0.336	-0.343	-0.346	-0.355	-0.361	-0.375
	HE Below Degree	172	255	1119	1069	1141	1176	667	1127	544	589	981	546	847	433	505.7	955.8	434.8	973.4	249.3	524.9	490.4	447.4	483.7	453.5	414.4	388.1	391.8	435.4	402.4
		-0.095	-0.115	-0.117	-0.121	-0.134	-0.134	-0.14	-0.132	-0.136	-0.145	-0.131	-0.149	-0.136	-0.131	-0.133	-0.134	-0.13	-0.131	-0.111	-0.129	-0.121	-0.119	-0.119	-0.119	-0.114	-0.11	-0.112	-0.124	-0.116
	NVQ 3	158	226	910	867	854	880	521	906	469	540	955	496	796.2	423.2	512	1050.3	467.9	1155.9	353.7	654	672.7	628.2	648.6	616.8	654.3	617.1	623.2	642.8	564.6
		-0.087	-0.102	-0.095	-0.098	-0.1	-0.1	-0.109	-0.106	-0.117	-0.133	-0.128	-0.136	-0.128	-0.128	-0.135	-0.147	-0.14	-0.156	-0.158	-0.161	-0.166	-0.167	-0.159	-0.162	-0.179	-0.174	-0.177	-0.183	-0.163
	NVQ 2	413	562	2133	1914	2271	2354	1240	2386	1062	1084	2084	1000	1736.2	832.9	1000.8	1822.2	857.1	1815.4	588.2	1037.2	976.2	861.9	944.4	834.4	776.1	738.7	749.8	697.9	669.5
		-0.228	-0.254	-0.223	-0.217	-0.267	-0.268	-0.26	-0.28	-0.265	-0.267	-0.279	-0.273	-0.278	-0.253	-0.264	-0.255	-0.256	-0.245	-0.262	-0.255	-0.24	-0.229	-0.232	-0.219	-0.213	-0.209	-0.213	-0.199	-0.193
	NVQ 1	198	243	1032	1115	522	538	267	480	211	215	410	209	308.5	199.7	191	334.2	151.1	354.2	107.9	187.1	198.4	156.9	193.6	146	161.1	135.7	139.6	113.3	144.5
		-0.109	-0.11	-0.108	-0.126	-0.061	-0.061	-0.056	-0.056	-0.053	-0.053	-0.055	-0.057	-0.049	-0.061	-0.05	-0.047	-0.045	-0.048	-0.048	-0.046	-0.049	-0.042	-0.048	-0.038	-0.044	-0.038	-0.04	-0.032	-0.042
	None	659	687	3194	2758	2625	2563	1317	2258	1019	888	1631	694	1177.7	679.9	696.1	1208.2	605.8	1244.6	357	555.9	549.9	497.3	514.3	476.7	392.5	435.7	361.6	351.8	384.1
		-0.363	-0.31	-0.334	-0.313	-0.308	-0.292	-0.276	-0.265	-0.254	-0.219	-0.218	-0.19	-0.189	-0.206	-0.183	-0.169	-0.181	-0.168	-0.159	-0.136	-0.135	-0.132	-0.126	-0.125	-0.108	-0.123	-0.103	-0.1	-0.111
Sex	Female	952	1152	4924	4632	4397	4527	2484	4484	2078	2137	3963	1922	3015.6	1612.2	1883	3504.4	1614.3	3640.8	1111.2	2002.3	1990.1	1845	2009.6	1874.8	1811.9	1755.6	1736.3	1759.6	1726.2
		-0.525	-0.52	-0.515	-0.525	-0.516	-0.515	-0.521	-0.527	-0.518	-0.527	-0.531	-0.525	-0.484	-0.489	-0.496	-0.491	-0.482	-0.492	-0.496	-0.492	-0.49	-0.491	-0.494	-0.493	-0.496	-0.496	-0.494	-0.501	-0.498
	Male	861	1064	4632	4193	4120	4262	2286	4032	1931	1920	3505	1738	3221.4	1682.8	1914	3629.6	1732.7	3762.2	1130.8	2070.7	2068.9	1915	2057.4	1931.2	1838.1	1786.4	1776.7	1749.4	1737.8
		-0.475	-0.48	-0.485	-0.475	-0.484	-0.485	-0.479	-0.473	-0.482	-0.473	-0.469	-0.475	-0.516	-0.511	-0.504	-0.509	-0.518	-0.508	-0.504	-0.508	-0.51	-0.509	-0.506	-0.507	-0.504	-0.504	-0.506	-0.499	-0.502
Social Class	I				450	427	428	247	406	223	193	386	227	382.4	179.9	225.2	433.3	208.3	441	144			244.8	257.1	247.8	269.9	215.8	246.1	251.6	224.3
					-0.051	-0.05	-0.049	-0.052	-0.048	-0.056	-0.048	-0.052	-0.062	-0.061	-0.055	-0.059	-0.061	-0.062	-0.06	-0.064			-0.065	-0.063	-0.065	-0.074	-0.061	-0.07	-0.072	-0.065
	II				2451	2469	2585	1388	2504	1211	1325	2428	1174	2142.5	1173.5	1326.5	2526.4	1191.3	2691.2	807.9			1355.3	1527.3	1407.5	1384.8	1329.3	1323	1374.6	1343.3
					-0.278	-0.29	-0.294	-0.291	-0.294	-0.302	-0.327	-0.325	-0.321	-0.344	-0.356	-0.349	-0.354	-0.356	-0.364	-0.36			-0.36	-0.376	-0.37	-0.379	-0.375	-0.377	-0.392	-0.388
	III Non-Manual				2107	2042	2077	1117	1988	943	916	1633	822	1276.2	657.4	786.1	1487.4	671.5	1509	464.9			754	801.4	696.8	636.5	654.8	640.5	617.7	607.9
					-0.239	-0.24	-0.236	-0.234	-0.233	-0.235	-0.226	-0.219	-0.225	-0.205	-0.2	-0.207	-0.208	-0.201	-0.204	-0.207			-0.201	-0.197	-0.183	-0.174	-0.185	-0.182	-0.176	-0.175
	III Manual				1762	1693	1730	936	1668	825	767	1396	695	1204.1	641.7	723.2	1310.5	603.6	1333.4	377.5			627.2	673.7	629.2	643.8	610.5	570.5	538.4	585.8
					-0.2	-0.199	-0.197	-0.196	-0.196	-0.206	-0.189	-0.187	-0.19	-0.193	-0.195	-0.19	-0.184	-0.18	-0.18	-0.168			-0.167	-0.166	-0.165	-0.176	-0.172	-0.162	-0.153	-0.169
	IV				1479	1355	1421	815	1410	609	630	1247	596	979.4	491.6	566.3	1044.6	518.3	1102.8	346.4			605.3	645.7	646.5	578.2	566.9	566.5	570.4	560.6
					-0.168	-0.159	-0.162	-0.171	-0.166	-0.152	-0.155	-0.167	-0.163	-0.157	-0.149	-0.149	-0.146	-0.155	-0.149	-0.155			-0.161	-0.159	-0.17	-0.158	-0.16	-0.161	-0.163	-0.162
	V				576	531	548	267	540	198	226	378	146	252.4	150.8	169.6	331.8	154	325.6	101.3			173.4	161.9	178.3	136.7	164.6	166.5	156.2	142.1
					-0.065	-0.062	-0.062	-0.056	-0.063	-0.049	-0.056	-0.051	-0.04	-0.04	-0.046	-0.045	-0.047	-0.046	-0.044	-0.045			-0.046	-0.04	-0.047	-0.037	-0.046	-0.047	-0.045	-0.041
IMD Quintile	1st (Lowest)											1250	674	1477.4	783.2	898.5	1512.1	814.8	1726.6	483.4	965.6	920.5	859.8	847.4	873.6	796.1	702.6	713	704.6	725.6
												-0.167	-0.184	-0.237	-0.238	-0.237	-0.212	-0.243	-0.233	-0.216	-0.237	-0.227	-0.229	-0.208	-0.23	-0.218	-0.198	-0.203	-0.201	-0.209
	2nd											1161	603	1324	725.5	824.8	1609.5	714.8	1583.2	518.6	851.8	875.7	824.7	930.7	776.2	773.1	700.9	802.1	743.1	710.5
												-0.155	-0.165	-0.212	-0.22	-0.217	-0.226	-0.214	-0.214	-0.231	-0.209	-0.216	-0.219	-0.229	-0.204	-0.212	-0.198	-0.228	-0.212	-0.205
	3rd											1496	720	1279.7	626.5	768.9	1566.6	765.6	1508.5	487.8	847	857.4	793.7	910.9	779.2	767	806.8	699.8	773.3	697.5
												-0.2	-0.197	-0.205	-0.19	-0.203	-0.22	-0.229	-0.204	-0.218	-0.208	-0.211	-0.211	-0.224	-0.205	-0.21	-0.228	-0.199	-0.22	-0.201
	4th											1605	790	1285.7	676.2	774.9	1393.4	587.7	1429.3	447.8	778.8	753.7	730.7	773.9	726.6	650.7	706.4	665.7	702.9	700.7
												-0.215	-0.216	-0.206	-0.205	-0.204	-0.195	-0.176	-0.193	-0.2	-0.191	-0.186	-0.194	-0.19	-0.191	-0.178	-0.199	-0.19	-0.2	-0.202
	5th (Highest)											1956	873	870.2	483.6	529.8	1052.4	464.1	1155.4	304.4	629.9	651.7	551.1	604	650.3	663.1	625.3	632.3	585	629.8
												-0.262	-0.239	-0.14	-0.147	-0.14	-0.148	-0.139	-0.156	-0.136	-0.155	-0.161	-0.147	-0.149	-0.171	-0.182	-0.177	-0.18	-0.167	-0.182
